# Supplementary material for: Identification of genes supporting cold resistance of mammalian cells: lessons from a hibernator
Source: Cell Death Dis. 2024 Sep 19;15(9):685. doi: 10.1038/s41419-024-07059-w (PMC11413375; doi:10.1038/s41419-024-07059-w)
Supplement: Supplementary file 2 — Supplementary Table1 [file 41419_2024_7059_MOESM2_ESM.xlsx]

## Sheet: LC-MS
Sample number	Day	Alanine	Asparagine	Cystine	beta-Alanine	Histidine	Sarcosine	Lysine	4-Aminobutyric acid (GABA)	Threonine	Glutamic acid	Homo-Serine	Serine	Aspartic acid	O-Phosphorylethanol-amine	Choline	Citrulline	Cysteine	Argininosuccinic acid	13C2_Gln (flux-only)	4-Hydroxyproline	2-Aminobutyric acid	Carnitine	Glycine	Glutamine	Cystathionine	Creatine	Urea	Dimethylglycine	Citicoline	Ornithine	Homocysteine	Cytidine monophosphate (ref)	Spermidine	Proline	Xanthine	Carnosine	Agmatine	b-Nicotinamide mononucleotide	Valine	Arginine	Cytosine	Histamine	Cytidine	Methionine	Putrescine	Creatinine	Uracil	Picolinic acid
sample-01	day0	140.138	155.738	0.214	12.44	672.485	318.371	301.651	20.685	759.03	772.059	751.043	434.739	4076.3	0.251	907.44	29.053	3.066	70.97	172.855	51.421	96.225	556.331	281.032	390.414	61.593	9416.96	2.071	247.437	207.358	35.903	5.794	486.727	110.396	8176.77	19.44	9.563	3.849	2.153	2238.77	271.381	6.711	9.149	241.824	486.35	11.773	136.795	0.11	4.309
sample-02	day0	76.666	98.15	0.334	9.767	389.417	160.625	180.705	14.573	415.579	497.822	426.714	282.479	2914.41	0.429	587.129	13.528	0.946	29.033	105.814	30.394	79.343	326.019	164.606	226.118	44.016	6827.71	2.066	209.221	133.091	21.083	3.747	304.404	110.797	6033.25	10.603	5.331	5.164	0.781	1317.36	133.599	3.64	6.188	144.198	267.109	22.284	68.257	2.956	0.365
sample-03	day0	58.339	83.506	0.58	15.755	349.411	145.02	20.114	10.722	381.267	464.632	390.179	254.497	2601.29	0.19	440.965	12.745	1.579	22.707	101.388	25.071	62.362	227.289	142.458	223.417	37.277	6123.75	2.265	174.339	103.528	19.795	4.826	227.124	36.178	5253.79	6.458	3.285	3.764	0.86	957.685	113.056	1.427	7.279	105.025	193.554	11.981	51.961	0.261	0.467
sample-04	day1	33.123	31.502	0.342	1.142	146.087	36.589	110.459	7.24	105.149	71.843	100.065	75.99	969.486	0.438	440.974	15.029	0.799	9.41	17.304	10.264	72.133	163.815	95.181	126.199	23.045	2576.82	1.524	120.857	6.012	19.909	3.11	43.027	79.668	6222.42	0.303	2.535	3.375	1.591	492.869	142.634	0.182	0.697	16.146	74.174	0.767	24.572	1.487	0.398
sample-05	day1	32.466	32.303	0.454	10.054	140.873	34.463	116.41	6.639	120.487	75.037	119.746	78.803	876.983	0.218	541.773	15.395	3.996	8.37	16.921	9.104	69.947	139.266	100.275	126.601	23.552	2470.85	1.62	135.417	8.329	20.285	6.148	283.558	90.681	6621.03	0.499	3.077	3.953	0.964	445.094	136.885	0.357	6.4	33.357	59.467	0.998	21.572	1.149	3.061
sample-06	day1	53.089	48.227	0.153	4.432	225.653	53.94	192.03	10.375	143.998	76.792	144.513	106.555	1045.96	0.286	848.601	30.556	7.08	19.841	18.665	13.947	88.782	256.645	119.471	223.814	29.103	4198.81	1.64	192.577	13.233	22.149	6.71	432.264	150.747	8306.19	1.334	6.696	3.632	1.512	855.176	306.017	1.734	9.128	61.648	138.396	0.697	32.44	1.711	7.04
sample-07	day2	41.664	28.025	0.356	3.028	194.532	35.036	192.115	10.333	100.811	28.208	127.604	65.37	380.838	0.252	550.247	28.238	1.118	11.096	8.511	9.12	95.209	174.49	131.615	219.614	32.606	3175.54	2.609	143.568	9.166	12.502	4.455	344.147	261.343	6772.27	1.036	4.542	5.75	1.638	601.822	264.836	0.237	2.251	27.312	68.872	1.108	22.759	3.067	1.541
sample-08	day2	55.051	33.298	0.416	7.51	242.736	34.699	212.13	12.388	81.396	21.083	77.476	74.284	258.152	0.324	948.213	42.887	11.76	17.288	9.8	6.696	95.212	275.624	116.999	244.441	34.285	4579.53	2.546	235.75	20.079	10.906	8.006	782.885	260.649	7184.67	2.714	8.901	4.235	2.754	904.01	413.322	2.652	13.232	121.502	108.805	0.772	25.105	6.473	4.959
sample-09	day2	51.108	33.983	1.252	22.166	226.878	36.73	229.706	10.074	119.788	28.059	114.892	75.853	287.015	0.85	847.247	36.019	16.667	16.486	8.369	7.735	95.029	217.119	134.678	253.937	35.592	3660.49	1.726	200.328	14.737	10.894	11.674	567.012	194.333	7148.03	1.774	6.925	4.265	2.662	696.364	355.811	1.406	2.835	50.69	85.582	1.454	24.9	3.435	3.782
sample-10	day3	36.244	22.146	0.513	1.914	192.798	21.503	205.168	8.03	85.55	20.791	84.439	60.321	153.406	0.216	712.776	28.14	11.67	7.647	6.553	5.078	61.947	133.313	130.193	230.665	29.19	3223.36	1.873	122.326	18.761	5.996	3.661	685.719	106.405	5046.56	1.43	4.928	2.63	0.484	508.349	292.532	7.273	14.485	250.306	58.436	0.971	13.741	1.099	2.52
sample-11	day3	34.191	21.464	0.351	3.746	162.269	19.594	175.73	7.028	62.507	14.5	82.177	51.459	151.775	0.192	771.867	26.741	9.575	6.754	4.356	4.5	69.232	133.005	107.987	203.873	29.411	2753.72	1.531	147.083	17.783	5.765	3.445	708.53	86.822	4860.47	1.602	4.443	1.598	0.527	450.679	265.335	3.752	14.794	145.376	46.964	0.442	13.516	1.817	1.821
sample-12	day3	36.098	19.993	0.225	4.326	174.995	21.429	164.788	7.29	82.789	16.61	78.737	57.095	148.896	0.796	743.345	25.804	9.644	9.697	5.865	4.634	73.337	162.388	116.091	202.89	32.799	2926.16	2.366	158.978	18.171	5.36	4.104	689.31	96.664	4980.02	1.448	4.573	2.555	0.897	463.161	264.08	3.368	14.404	137.523	49.052	0.587	16.92	0.713	1.707
sample-13	day5	25.295	16.573	0.596	1.911	169.789	13.809	235.442	6.158	63.602	9.956	58.98	42.84	110.071	0.787	561.724	36.183	9.749	9.331	3.38	2.741	86.706	114.699	109.618	265.468	34.911	2573.75	2.39	147.61	17.981	4.402	5.941	539.385	189.167	2409.03	1.129	4.399	4.47	0.422	474.634	361.566	0.429	7.252	35.601	38.071	0.838	21.913	0.303	1.197
sample-14	day5	30.204	19.033	5.702	14.339	184.393	18.091	264.297	5.885	63.559	15.216	62.953	47.683	112.722	0.647	732.638	36.75	5.454	8.95	4.367	2.971	65.662	101.824	116.634	287.068	36.31	2846.96	4.989	137.155	21.515	4.235	2.206	721.231	89.701	2631.67	1.52	4.881	3.512	0.442	477.42	375.841	1.525	14.437	72.84	40.902	1.076	15.671	4.802	2.648
sample-15	day5	25.386	18.045	7.41	14.193	168.758	16.658	224.37	7.822	56.083	16.364	61.532	48.641	109.889	0.416	733.66	31.766	0.686	8.587	4.204	2.662	71.399	108.35	103.784	260.948	38.492	2521.41	4.608	146.487	20.046	4.93	1.874	662.705	98.998	2186.42	1.343	4.558	2.832	0.412	428.687	328.414	0.687	12.19	53.772	38.455	0.518	12.368	4.876	1.476
sample-16	day7	21.524	16.57	2.655	11.808	164.67	14.205	257.806	6.514	51.393	11.861	52.148	50.367	107.728	0.35	811.635	38.893	25.119	8.381	3.855	2.093	62.85	65.825	100.93	295.112	38.668	2845.91	5.132	113.326	38.374	5.12	11.435	910.671	104.735	1712.97	1.635	5.154	3.365	0.467	473.883	390.255	2.823	15.001	118.617	37.187	0.449	14.547	5.797	1.324
sample-17	day7	18.923	15.406	4.302	10.908	163.829	14.001	244.378	5.011	47.277	15.456	48.638	48.992	91.157	0.339	845.989	30.916	10.609	6.339	4.088	1.821	54.036	62.947	109.986	269.966	36.516	2447.34	7.042	124.966	32.433	4.041	7.106	901.378	59.398	1535.03	1.838	4.547	2.387	0.413	395.856	327.051	3.004	15.737	100.413	33.567	0.396	8.602	1.076	0.531
sample-18	day7	18.571	17.558	0.329	5.255	175.072	14.911	205.662	6.096	51.859	15.396	57.329	62.951	95.756	0.475	1106.09	32.836	11.545	7.152	5.746	1.132	53.936	91.812	99.909	238.767	33.893	2940.87	5.464	137.841	42.787	4.736	4.232	1341.54	79.161	1824.96	2.776	4.962	1.716	0.233	493.717	337.724	10.767	23.965	381.734	50.015	0.411	8.499	5.992	2.24
[truncated: 38 more columns]

## Sheet: IC-MS
Sample number	Day	2-Butenoic acid	2-Dehydrogluconate	2-Deoxy-glucose_6-phosphate	2-Furoic acid	2-Hydroxyglutaric_Acid	2-Hydroxyisovaleric acid	2-Methyl-3-Hydroxybutyric acid	2-Oxobutyrate	2-oxoglutarate	2-Succinyl cysteine	2,3-Diphosphoglycerate	3-Hydroxymethylglutaric acid	3-Methyl-2-oxobutanoate	3-Methyl-2-oxopentanoate	3-Phospho-D-glycerate/2-Phospho-D-glycerate	4-Methyl-2-oxopentanoate	5-Keto-gluconate	5-phosphoribosyldiphosphate	6-phosphogluconate	Acetoacetate	Adenylosuccinate	Adipic acid	ADP	ADP-ribose	AICARP	Allatoin	alpha-hydroxy methylbutyrate	AMP	Anthranilate	Arginosuccinate	ATP	b-D-Glucopyranuronicacid	Benzoic acid	beta-hydroxy methylbutyrate	beta-hydroxy-iso-butyrate	beta-Hydroxybutyrate	beta-Keto-iso-valeric acid	Betaine	Butyrate	cAMP	CDP-ethanolamine	cis-Aconitate	Citrate	CMP	CMP-N-acetylneuraminate	CMP-N-acetylneuraminate	Creatine_phosphate	CTP
sample-01	day0	0.125718	26.6119	0.15289	16.7891	5.92801	2.85968	1.11461	0.436202	1.45186	0.641111	0.574917	4.22958	0.0343683	0.421006	8.16389	0.439008	23.9104	1.12532	0.268253	0.420999	5.26311	2.03459	176.269	3.82279	3.80934	3.51345	0.383901	377.329	13.9285	1.51529	91.75	24.6214	5.29171	2.49212	2.88997	1.81324	0.0333275	29.0492	0.901448	0.362126	3.09719	1.51707	332.088	9.76467	2.05796	2.08719	130.034	7.903
sample-02	day0	0.148883	15.1737	0.0486073	9.06802	3.23169	2.45986	0.791898	0.413396	0.999537	0.28146	0.248549	2.20915	0.0237076	0.290273	4.05068	0.301892	13.0082	0.426193	0.127948	0.325962	2.33792	1.85205	98.2598	2.59533	2.0146	1.93267	0.734368	203.251	10.8551	0.593618	62.2616	13.9248	3.45558	2.29497	1.56059	0.973989	0.0237954	17.3778	0.800682	0.17649	1.81264	0.787286	181.126	5.81837	1.19131	1.24089	82.237	5.41264
sample-03	day0	0.174964	13.7834	0.0204075	7.67052	2.85911	2.32497	0.849531	0.36735	0.893787	0.224594	0.199906	1.81066	0.117148	0.23243	4.19509	0.476211	11.6636	0.341489	0.132184	0.338147	1.74087	1.84893	83.3621	2.12005	1.59098	1.74344	0.327076	160.882	11.4708	0.486135	57.5757	12.6758	3.78559	2.07101	1.31046	0.163913	0.159329	14.4069	0.843947	0.195675	1.5669	0.577287	151.593	4.86293	0.969173	0.981344	76.2759	5.21624
sample-04	day1	0.223594	6.67588	0.109404	6.67706	1.12485	2.0845	0	0.343218	0.290897	0.148411	1.17006	2.2318	0.0989236	0.133356	16.719	0.117625	5.63969	0.529309	0.47568	0.138796	0	1.46514	47.8073	1.02876	0.0561042	0.881226	0.608251	25.3691	0.00471438	0.183986	65.4732	6.15198	3.76418	1.92836	0.230432	0.147004	0.107982	6.84984	0.898174	0.167215	1.49418	0.257537	130.728	5.73126	1.26122	1.25307	109.485	6.93282
sample-05	day1	0.161179	6.43908	0.0879042	6.65637	1.26708	2.38096	0.901814	0.160203	0.259026	0.138607	0.757073	2.10154	0.025002	0.0830789	11.0989	0.131919	5.39445	0.229088	0.255982	0.27939	0.00765579	1.92978	74.7448	1.56318	0.0463272	0.884076	0.352781	67.8285	0.00591035	0.194877	50.024	5.85839	3.14255	2.05742	0.194425	0.146852	0.0459547	8.48093	0.828993	0.156671	1.47205	0.471936	130.945	6.38457	1.21746	1.27015	102.78	4.70803
sample-06	day1	0.137736	10.7593	0.0751939	10.3868	1.27326	2.66476	1.29634	0.241012	0.35565	0.324431	1.40742	2.96525	0.0100195	0.128875	16.9429	0.184662	9.16198	0.350464	0.43369	0.318882	0.0272848	1.25795	111.343	1.85445	0.105421	1.34669	1.13901	83.7675	9.87301	0.401728	76.4715	9.77242	3.16549	2.52651	0.370311	0.224113	0.0100195	11.849	0.949207	0.272014	2.22544	0.815147	207.769	8.61505	1.85652	1.90541	143.343	7.5676
sample-07	day2	0.119873	7.66721	0.0700451	7.51363	1.13733	2.58891	1.47429	0.176266	0.203161	0.215422	1.84362	3.77005	0.100158	0.0610893	18.2315	0.069841	6.30831	0.603588	0.577087	0.29049	0.00203269	1.66159	75.4763	0.9738	0.0512585	1.0915	1.19859	41.8956	0.0261924	0.223488	87.6237	6.82764	3.09295	2.39599	0.404811	0.269537	0.282233	8.91226	0.702658	0.222509	1.90808	0.347784	151.354	10.0882	2.03367	2.09543	148.531	9.95489
sample-08	day2	0.0255268	7.7205	0.0348003	9.33432	1.41494	0.117525	6.85613	0.394667	0.288462	0.279483	1.92918	4.00407	0.0245997	0.0780248	21.9585	0.141792	6.44344	0.310692	0.736016	0.0259413	0.0149969	1.639	114.524	1.62665	0.0845932	0	3.95515	72.9095	0.0205652	0.352508	99.519	6.98219	2.66506	0.117772	0.140348	0.31614	0.0245997	4.51203	0.650788	0.281682	2.24798	0.407659	190.817	13.2431	2.83211	2.92616	137.925	10.6481
sample-09	day2	0	5.91357	0.0740434	6.2124	0.872148	0.0567203	6.35636	0.481078	0.265206	0.210131	0.858001	3.53815	0.030228	0.0654424	9.59664	0.123032	5.02342	0.272319	0.195412	0	0.0178232	1.35852	71.8455	0.386329	0.0846027	0	4.78119	224.055	8.01914	0.194101	45.8894	5.22291	3.3022	0.0541253	0.084749	0.340234	0.0607673	4.57512	0.847821	0.164057	1.75207	0.417451	124.762	10.2467	1.97614	2.04	99.5733	5.39391
sample-10	day3	0	5.2588	0.0256065	6.23446	0.909355	0.0721765	7.48973	0.349228	0.275054	0.167881	1.17532	3.60999	0.0301604	0.0715682	8.70309	0.114859	4.43263	0.338534	0.216259	0.0453418	0.00485491	1.53909	103.16	0.374863	0.0668644	0	4.60744	168.025	7.83693	0.19013	45.7074	4.61414	3.35954	0.0695853	0.140833	0.275816	0.0664221	4.43035	0.796145	0.160027	1.78587	0.492766	126.378	11.008	2.13617	2.2041	104.929	5.20751
sample-11	day3	0.135674	5.35002	0.0616382	6.53774	1.20463	3.23355	1.52373	0.302705	0.274661	0.208091	1.14369	3.82519	0.0542503	0.0594691	12.5031	0.112254	4.63002	0.31335	0.270506	0	0	2.14178	85.5344	0.480332	0.0685656	0.750736	0.517578	155.902	7.77007	0.148858	54.721	4.77626	3.64594	3.05635	0.611216	0.064702	0.0876698	7.63513	1.06995	0.170314	1.50633	0.41906	132.457	11.803	2.33721	2.32766	126.555	6.38824
sample-12	day3	0.127177	4.50638	0.00624434	7.80863	1.22748	2.58144	1.86583	0.237267	0.123338	0.160758	1.50679	4.86056	0.0968332	0.047252	10.865	0.04669	3.69492	0.590053	0.284886	0.434241	0	3.28682	64.5573	0.42552	0.0823607	0.416792	0.433806	32.634	5.53614	0.154348	67.0733	3.83968	6.16786	2.44541	0.640906	0.593056	0.0284958	0	0.886779	0.146729	1.37255	0.363989	161.862	13.1899	2.5659	2.64837	81.5998	9.38135
sample-13	day5	0.170014	3.92823	0.00317753	6.95865	1.37937	2.89981	1.43987	0.14112	0.133875	0.141749	1.07975	4.20067	0.0458936	0.0508388	5.22789	0.0834366	2.99412	0.451775	0.141883	0.272635	0.00339848	2.05912	78.4127	0.325879	0.0770645	0.333923	0.218198	73.4934	0.0096578	0.116948	44.5987	3.32723	5.92446	2.58177	0.379295	0.0431753	0.0458936	4.93794	0.824745	0.126071	1.1635	0.507687	136.137	11.5751	2.24613	2.32517	71.2641	5.93608
sample-14	day5	0.224824	5.06953	0.0118678	10.4783	1.9446	0.923325	0.606511	0.365236	0.186387	0.187886	1.86709	5.93007	0.0880073	0.0726211	11.958	0.110469	4.05758	0.562523	0.340925	0.363094	0.0029612	3.18614	98.9197	0.642135	0.0785554	0.209667	0.473272	73.0684	0.0198597	0.168822	73.3513	4.21505	6.8767	0.923325	0.158724	0.0251174	0.0869657	3.08909	1.05958	0.225606	2.2605	0.603088	207.623	17.9154	3.62492	3.65803	115.125	10.4358
sample-15	day5	0.190086	3.89329	0.0305746	11.3753	1.02138	3.42044	2.22248	0.311046	0.161237	0.166912	0.813454	4.81457	0.0720366	0.0326269	5.06812	0.0733382	3.17635	0.416135	0.120898	0.302581	0.00262997	1.61998	81.1579	0.239271	0.103066	0.318987	0.689929	116.938	0.014009	0.102981	39.4785	3.30149	4.18986	3.16401	0.663127	0.0440311	0.130033	9.36731	0.904028	0.156061	1.80848	0.648907	220.209	15.6902	3.19023	3.28731	62.1823	5.50535
sample-16	day7	0.203414	3.7895	0.103113	11.4762	1.21989	3.65492	2.06446	0.505551	0.179645	0.129311	0.962133	5.22954	0.189393	0.0331775	4.58304	0.102631	3.05473	0.437984	0.158223	0.230381	0	1.6003	92.0744	0.295411	0.0896905	0.314176	1.74213	133.122	0.0158975	0.115061	32.5812	3.80432	3.37684	3.32623	0.518749	0.0978583	0.230912	7.19561	0.927526	0.155328	1.87018	0.755865	230.684	16.0195	3.05019	3.10868	62.0677	4.56309
sample-17	day7	0.136026	3.82633	0.0603405	12.012	0.84991	4.59924	1.25066	0.214945	0.320986	0.15262	0.682467	5.01142	0.0785417	0.0796362	6.27593	0.0737943	3.07889	0.323661	0.117707	0	0.0123559	0.953715	75.1293	0.148299	0.13786	0.324288	0.636632	280.39	0.0304461	0.113857	21.3328	3.86223	3.15181	4.23898	0.556807	0.0763094	0.119843	7.5656	0.860787	0.148048	2.14951	0.825914	237.394	18.3265	3.40096	3.45458	55.3789	2.88682
sample-18	day7	0.174329	11.2332	0.168403	9.52743	3.32907	2.67239	0.492466	0.365167	0.605127	0.271104	0.111148	4.69273	0.22461	0.147801	6.08765	0.226264	10.126	0.751184	0.0843924	0.358217	3.68128	1.47224	88.2335	1.97369	2.98695	2.06681	0.385023	451.74	9.88554	0.89757	32.1112	10.4233	4.21563	2.34416	2.21041	0.207966	0.284542	14.8323	0.884898	0.19019	2.1492	0.790529	179.743	6.62953	1.22399	1.24683	67.1667	2.59113
[truncated: 88 more columns]
